# Supplementary material for: Identification of CKAP2 as a Potential Target for Prevention of Gastric Cancer Progression: A Multi-Omics Study
Source: Int J Mol Sci. 2025 Feb 12;26(4):1557. doi: 10.3390/ijms26041557 (PMC11855583; doi:10.3390/ijms26041557)
Supplement: Supplementary file 1 [file ijms-26-01557-s001.zip]

Archive with 1 entries (1 files):
- ijms-3436659-supplementary.pdf
